# Supplementary material for: High-Sensitivity Cardiac Troponin as a Predictor of Atrial Fibrillation Detected After Stroke: Implications for Subsequent Cerebrocardiovascular Events
Source: J Clin Med. 2025 Oct 24;14(21):7542. doi: 10.3390/jcm14217542 (PMC12608220; doi:10.3390/jcm14217542)
Supplement: Supplementary file 1 [file jcm-14-07542-s001.zip]

Archive with 1 entries (1 files):
- jcm-3930644-supplementary.pdf
